# Supplementary material for: A Cost-Effective Method to Assemble Biomimetic 3D Cell Culture Platforms
Source: PLoS One. 2016 Dec 9;11(12):e0167116. doi: 10.1371/journal.pone.0167116 (PMC5147837; doi:10.1371/journal.pone.0167116)
Supplement: S1 File — This data file is produced by SurfaceJ to show a quantitative analysis of the surface topography of the decellularized hAM in comparison with other synthetic scaffolds. It shows also the processing parameters used for the analysis. (XLSM) [file pone.0167116.s006.xlsm]

## Sheet: Surface Characterisation.. (1)
Surface J	Surface Charcterization															Processing Information
	Slice	Rq	Ra	Rsk	Rku	RV	Rp	Rt	Rc	FPO	MFOV	FAD	MRV	SA		sampling length	surface leveling
	hAM	39.4579	30.3818	0.9946	1.1353	-84.8713	148.954	233.825	-0.5003	83.2709	84.3942	88.5857	0.1202	18.9921		130	yes
	PCL nanofiber (Hardy et al, 2015)	28.6951	20.9233	1.5169	4.66	-77.2855	164.5	241.786	-0.034	80.6701	81.6067	145.893	0.339	12.6498		130	yes
	CelluSponge (http://www.invitrocue.com/)	24.9814	20.284	0.3101	-0.2954	-66.4122	85.1522	151.564	-1.8426	74.9511	77.8644	39.6361	0.0721	5.8069		130	yes
	Vecell: PTFE collagen (http://www.cosmobio.co.jp/)	47.2416	39.5444	-0.1542	-0.8063	-118.035	84.3337	202.369	0.1811	83.642	84.6257	173.736	0.1715	23.9698		68	yes
Key
· Ra: Arithmetical mean deviation
· Rq: Root mean square deviation
· Rku: Kurtosis of the assessed profile
· Rsk: Skewness of the assessed profile
· Rv: Lowest valley
· Rp: Highest peak
· Rt: The total height of the profile
FPO: Mean polar facet orientation, given in degrees
MFOV: Variation of the polar facet orientation, given in degrees
FAD: Direction of azimuthal facets, given in degrees
MRV: Mean resultant vector
